# Supplementary material for: Identification and molecular characterization of the second Chlamydomonas gun4 mutant, gun4-II
Source: F1000Res. 2013 Jul 29;2:142. Originally published 2013 Jun 19. [Version 2] doi: 10.12688/f1000research.2-142.v2 (PMC3931455; doi:10.12688/f1000research.2-142.v2)
Supplement: Spectrophotometric chlorophyll analyses in 6F14, 4A+ and gun4 complements. — The cultures were tested under a range of light intensites. The light intensity shown under the light column denotes the lower limit of the light intensity range in µmol photons m-2s-1. 10 denotes a range of 10-15 µmol photons m-2s-1; 40 denotes a range of 40-50 µmol photons m-2s-1; 75 denotes a range of 75-80 µmol photons m-2s-1 and 100 denotes a range of 100-110 µmol photons m-2s-1. 6F14 does not survive under 100-110 µmol photons m-2s-1. The cultures were tested shifted to a range of light intensity. The light intensity shown under the light column denotes the lower limit of the light intensity range in µmol photons m-2s-1. 40 denotes a range of 40-50 µmol photons m-2s-1 and 75 denotes a range of 75-80 µmol photons m-2s-1. Dark adapted 6F14 shifted to 75-80 µmol photons m-2s-1 did not survive. The cultures were tested under a range of light intensity. The light intensity shown under the light column denotes the lower limit of the light intensity range in µmol photons m-2s-1.100 means 100-110 µmol photons m-2s-1. 6F14 fails to survive under 100-110 µmol photons m-2s-1 in TAP and HS media. [file f1000research-2-1957-s0000.tgz]

Archive with 3 entries (3 files):
- Chl_levels_by_light_intensity.csv
- Light_shift_data.csv
- Testing_gun4_complements.csv
