# Supplementary material for: Identification and molecular characterization of the second Chlamydomonas gun4 mutant, gun4-II
Source: F1000Res. 2013 Jul 29;2:142. Originally published 2013 Jun 19. [Version 2] doi: 10.12688/f1000research.2-142.v2 (PMC3931455; doi:10.12688/f1000research.2-142.v2)
Supplement: Spectrophotometric chlorophyll analyses in 6F14, 4A+ and gun4 complements. — The cultures were tested under a range of light intensites. The light intensity shown under the light column denotes the lower limit of the light intensity range in µmol photons m-2s-1. 10 denotes a range of 10-15 µmol photons m-2s-1; 40 denotes a range of 40-50 µmol photons m-2s-1; 75 denotes a range of 75-80 µmol photons m-2s-1 and 100 denotes a range of 100-110 µmol photons m-2s-1. 6F14 does not survive under 100-110 µmol photons m-2s-1. The cultures were tested shifted to a range of light intensity. The light intensity shown under the light column denotes the lower limit of the light intensity range in µmol photons m-2s-1. 40 denotes a range of 40-50 µmol photons m-2s-1 and 75 denotes a range of 75-80 µmol photons m-2s-1. Dark adapted 6F14 shifted to 75-80 µmol photons m-2s-1 did not survive. The cultures were tested under a range of light intensity. The light intensity shown under the light column denotes the lower limit of the light intensity range in µmol photons m-2s-1.100 means 100-110 µmol photons m-2s-1. 6F14 fails to survive under 100-110 µmol photons m-2s-1 in TAP and HS media. [file f1000research-2-1957-s0000.tgz › Light_shift_data.csv]

Sample	Adapted	Medium	Light	Dil	A720	A663.2	A645	Chl a	Chl b	Tot Chl	Chl a/b	Chl a/b	Cells/ml	Chl/Cell
6F14	Dim Light	TAP	40	1	0	0.21	0.084	2.73	1.04	3.77	2.64	2.87	2000000	1.88E-06
6F14	Dim Light	TAP	40	1	0.012	0.186	0.092	2.23	1.12	3.35	1.99	2.09	2826000	1.19E-06
6F14	Dim Light	TAP	40	1	0	0.187	0.088	2.39	1.26	3.65	1.90	1.99	2557000	1.43E-06
6F14	Dim Light	TAP	40	1	0	0.192	0.102	2.42	1.58	4.01	1.53	1.57	2457500	1.63E-06
6F14	Dim Light	TAP	40	1	0	0.194	0.098	2.46	1.47	3.93	1.67	1.73	2355000	1.67E-06
6F14	Dim Light	TAP	40	1	0.002	0.168	0.081	2.12	1.14	3.26	1.87	1.95	2175000	1.50E-06
6F14	Dim Light	TAP	40	1	0.01	0.198	0.087	2.44	0.97	3.41	2.51	2.71	2647500	1.29E-06
6F14	Dim Light	TAP	40	1	0	0.214	0.129	2.65	2.15	4.81	1.23	1.24	2455000	1.96E-06
6F14	Dim Light	TAP	40	1	0.003	0.213	0.111	2.66	1.64	4.30	1.62	1.67	2750000	1.56E-06
6F14	Dark	TAP	40	1	0	0.168	0.054	2.23	0.5	2.72	4.48	5.48	2500000	1.09E-06
6F14	Dark	TAP	40	1	0	0.156	0.049	2.07	0.43	2.5	4.79	5.97	2333000	1.07E-06
6F14	Dark	TAP	40	1	0	0.154	0.05	2.04	0.47	2.51	4.36	5.28	2568000	9.76E-07
6F14	Dark	TAP	40	1	0	0.148	0.048	1.96	0.45	2.41	4.37	5.3	2375000	1.01E-06
6F14	Dark	TAP	40	1	0	0.147	0.034	1.99	0.1	2.09	19.89	27630.26	2975000	7.01E-07
6F14	Dark	TAP	40	1	0.001	0.195	0.042	2.63	0.03	2.67	77.16	-25.39	2258000	1.18E-06
6F14	Dark	TAP	40	1	0	0.158	0.046	2.11	0.35	2.45	6.09	8.31	2357500	1.04E-06
6F14	Dark	TAP	40	1	0.002	0.178	0.054	2.35	0.4	2.75	5.8	7.74	2545000	1.08E-06
6F14	Dark	TAP	40	1	0	0.198	0.035	2.71	-0.14	2.57	-19.65	-9.36	2675000	9.61E-07
6F14	Dim Light	TAP	75	1	0.001	0.008	0.001	0.1	-0.04	0.06	-2.76	-2.29	2125000	2.98E-08
6F14	Dim Light	TAP	75	1	0	0.005	0.002	0.07	0.02	0.09	2.64	2.87	2250000	3.99E-08
6F14	Dim Light	TAP	75	1	0	0.002	0	0.03	-0.01	0.02	-2.76	-2.29	2076000	8.73E-09
6F14	Dim Light	TAP	75	1	0	0.003	0.001	0.04	0.01	0.05	4.06	4.83	2197500	2.25E-08
6F14	Dim Light	TAP	75	1	0	0.007	0	0.1	-0.04	0.06	-2.76	-2.29	2075500	3.05E-08
6F14	Dim Light	TAP	75	1	0	0.004	0	0.06	-0.02	0.04	-2.76	-2.29	2225000	1.63E-08
6F14	Dim Light	TAP	75	1	0	0.005	0.001	0.07	0	0.07	-123.53	-16.22	1957500	3.45E-08
6F14	Dim Light	TAP	75	1	0	0.004	0.001	0.05	0	0.06	11.69	26.8	2275000	2.57E-08
6F14	Dim Light	TAP	75	1	0	0.003	0	0.04	-0.02	0.03	-2.76	-2.29	2175000	1.25E-08
6F14	Dark	TAP	75	1
