# Supplementary material for: Identification and molecular characterization of the second Chlamydomonas gun4 mutant, gun4-II
Source: F1000Res. 2013 Jul 29;2:142. Originally published 2013 Jun 19. [Version 2] doi: 10.12688/f1000research.2-142.v2 (PMC3931455; doi:10.12688/f1000research.2-142.v2)
Supplement: Spectrophotometric chlorophyll analyses in 6F14, 4A+ and gun4 complements. — The cultures were tested under a range of light intensites. The light intensity shown under the light column denotes the lower limit of the light intensity range in µmol photons m-2s-1. 10 denotes a range of 10-15 µmol photons m-2s-1; 40 denotes a range of 40-50 µmol photons m-2s-1; 75 denotes a range of 75-80 µmol photons m-2s-1 and 100 denotes a range of 100-110 µmol photons m-2s-1. 6F14 does not survive under 100-110 µmol photons m-2s-1. The cultures were tested shifted to a range of light intensity. The light intensity shown under the light column denotes the lower limit of the light intensity range in µmol photons m-2s-1. 40 denotes a range of 40-50 µmol photons m-2s-1 and 75 denotes a range of 75-80 µmol photons m-2s-1. Dark adapted 6F14 shifted to 75-80 µmol photons m-2s-1 did not survive. The cultures were tested under a range of light intensity. The light intensity shown under the light column denotes the lower limit of the light intensity range in µmol photons m-2s-1.100 means 100-110 µmol photons m-2s-1. 6F14 fails to survive under 100-110 µmol photons m-2s-1 in TAP and HS media. [file f1000research-2-1957-s0000.tgz › Testing_gun4_complements.csv]

Sample	Medium	Light	Dil	A720	A663.2	A645	Chl a	Chl b	Tot Chl	Chl a/b	Chl a/b	Cells/ml	Chl/Cell
gun4-19	TAP	100	1	0.013	0.727	0.645	8.25	12.27	20.51	0.67	0.66	3333000	6.15E-06
gun4-19	TAP	100	1	0.008	0.711	0.678	7.98	13.28	21.26	0.6	0.59	3305000	6.43E-06
gun4-19	TAP	100	1	0.016	0.698	0.53	8.15	9.45	17.6	0.86	0.85	3444000	5.11E-06
gun4-19	TAP	100	1	0	0.684	0.31	8.79	4.3	13.08	2.05	2.16	2500000	5.23E-06
gun4-19	TAP	100	1	0.003	0.64	0.413	7.82	7.06	14.88	1.11	1.11	2775000	5.36E-06
gun4-19	TAP	100	1	0	0.665	0.461	8.06	8.2	16.27	0.98	0.98	2800000	5.81E-06
gun4-19	TAP	100	1	0.005	0.657	0.411	8.05	6.88	14.93	1.17	1.18	2525000	5.91E-06
gun4-19	TAP	100	1	0.001	0.64	0.421	7.82	7.3	15.12	1.07	1.07	2590000	5.84E-06
gun4-19	TAP	100	1	0.007	0.665	0.43	8.08	7.28	15.36	1.11	1.11	2525000	6.08E-06
gun4-27	TAP	100	1	0.005	0.865	0.332	11.24	3.82	15.06	2.94	3.27	2800000	5.38E-06
gun4-27	TAP	100	1	0.004	0.886	0.339	11.53	3.9	15.43	2.95	3.28	2019000	7.64E-06
gun4-27	TAP	100	1	0.004	0.769	0.295	10	3.4	13.4	2.94	3.27	2153000	6.22E-06
gun4-27	TAP	100	1	0.002	0.691	0.267	9	3.13	12.13	2.87	3.17	2145000	5.65E-06
gun4-27	TAP	100	1	0	0.703	0.265	9.19	3.06	12.26	3	3.35	2636000	4.65E-06
gun4-27	TAP	100	1	0	0.712	0.274	9.3	3.24	12.54	2.87	3.17	2104000	5.96E-06
gun4-27	TAP	100	1	0	0.854	0.324	11.16	3.77	14.93	2.96	3.29	2270000	6.58E-06
gun4-27	TAP	100	1	0	0.835	0.319	10.91	3.74	14.65	2.91	3.23	2166000	6.76E-06
gun4-27	TAP	100	1	0	0.805	0.306	10.52	3.57	14.09	2.95	3.27	2775000	5.08E-06
4A+	TAP	100	1	0.047	0.741	0.461	8.62	6.87	15.49	1.25	1.27	4812000	3.22E-06
4A+	TAP	100	1	0	0.761	0.421	9.55	6.7	16.25	1.43	1.45	4472000	3.63E-06
4A+	TAP	100	1	0	0.654	0.458	7.92	8.18	16.1	0.97	0.96	4968000	3.24E-06
4A+	TAP	100	1	0.001	0.651	0.482	7.79	8.79	16.58	0.89	0.88	4708000	3.52E-06
4A+	TAP	100	1	0	0.639	0.472	7.66	8.62	16.28	0.89	0.88	4541000	3.58E-06
4A+	TAP	100	1	0	0.683	0.46	8.32	8.09	16.41	1.03	1.03	4750000	3.45E-06
4A+	TAP	100	1	0.005	0.684	0.346	8.62	5.1	13.73	1.69	1.75	4107000	3.34E-06
4A+	TAP	100	1	0.008	0.635	0.32	7.97	4.64	12.61	1.72	1.78	3714000	3.40E-06
4A+	TAP	100	1	0.005	0.72	0.421	8.91	6.81	15.72	1.31	1.33	4071000	3.86E-06
6F14	TAP	100
gun4-19	HS	100	1	0	0.349	0.091	4.69	0.5	5.18	9.44	16.99	1060000	4.89E-06
gun4-19	HS	100	1	0.001	0.339	0.098	4.51	0.7	5.22	6.4	8.93	1030000	5.06E-06
gun4-19	HS	100	1	0	0.33	0.088	4.43	0.52	4.94	8.53	14.13	1200000	4.12E-06
gun4-19	HS	100	1	0.003	0.588	0.23	7.63	2.71	10.34	2.81	3.1	2525000	4.10E-06
gun4-19	HS	100	1	0	0.597	0.254	7.72	3.33	11.05	2.32	2.48	2183000	5.06E-06
gun4-19	HS	100	1	0.006	0.563	0.198	7.34	1.97	9.31	3.72	4.33	2145000	4.34E-06
gun4-19	HS	100	1	0	0.302	0.171	3.78	2.76	6.54	1.37	1.39	1656000	3.95E-06
gun4-19	HS	100	1	0.012	0.324	0.186	3.91	2.78	6.69	1.41	1.43	1540000	4.35E-06
gun4-19	HS	100	1	0	0.299	0.178	3.71	2.95	6.66	1.26	1.27	1470000	4.53E-06
gun4-27	HS	100	1	0	0.345	0.134	4.5	1.6	6.1	2.81	3.09	1030000	5.92E-06
gun4-27	HS	100	1	0	0.324	0.121	4.24	1.38	5.62	3.07	3.43	1240000	4.54E-06
gun4-27	HS	100	1	0.002	0.258	0.143	3.21	2.24	5.45	1.44	1.46	1120000	4.87E-06
gun4-27	HS	100	1	0	0.377	0.146	4.92	1.74	6.66	2.83	3.12	1320000	5.04E-06
gun4-27	HS	100	1	0.006	0.402	0.159	5.17	1.82	6.99	2.84	3.14	1360000	5.14E-06
gun4-27	HS	100	1	0	0.451	0.152	5.95	1.51	7.46	3.94	4.65	1570000	4.75E-06
gun4-27	HS	100	1	0	0.638	0.268	8.26	3.47	11.73	2.38	2.56	2775000	4.23E-06
gun4-27	HS	100	1	0.005	0.601	0.241	7.76	2.88	10.64	2.69	2.95	2363000	4.50E-06
gun4-27	HS	100	1	0	0.678	0.254	8.87	2.91	11.79	3.05	3.4	2650000	4.45E-06
4A+	HS	100	1	0.001	0.387	0.166	4.99	2.17	7.16	2.3	2.46	2650000	2.70E-06
4A+	HS	100	1	0	0.395	0.168	5.11	2.2	7.31	2.32	2.48	2550000	2.87E-06
4A+	HS	100	1	0	0.387	0.166	5	2.19	7.19	2.28	2.44	2600000	2.77E-06
4A+	HS	100	1	0	0.385	0.189	4.9	2.78	7.69	1.76	1.83	2250000	3.42E-06
4A+	HS	100	1	0.007	0.354	0.198	4.36	3.03	7.39	1.44	1.47	2134000	3.46E-06
4A+	HS	100	1	0	0.367	0.177	4.68	2.57	7.26	1.82	1.9	2636000	2.75E-06
4A+	HS	100	1	0.006	0.211	0.134	2.53	2.17	4.7	1.16	1.17	2016000	2.33E-06
4A+	HS	100	1	0	0.244	0.147	3.03	2.45	5.48	1.23	1.25	1700000	3.22E-06
4A+	HS	100	1	0.004	0.223	0.168	2.62	3.01	5.63	0.87	0.86	1666000	3.38E-06
6F14	HS	100	1
